# Supplementary material for: Integrated Omics Analysis Uncovers the Culprit behind Exacerbated Atopic Dermatitis in a Diet-Induced Obesity Model
Source: Int J Mol Sci. 2024 Apr 9;25(8):4143. doi: 10.3390/ijms25084143 (PMC11050523; doi:10.3390/ijms25084143)
Supplement: Supplementary file 1 [file ijms-25-04143-s001.zip]

Archive with 1 entries (1 files):
- ijms-2913025-supplementary.pdf
